# Supplementary material for: Taxonomic notes on the afrotropical genera Hapalogenius Hagedorn, Hylesinopsis Eggers, and Rhopalopselion Hagedorn (Coleoptera, Curculionidae, Scolytinae)
Source: Zookeys. 2010 Sep 17;(56):157–70. doi: 10.3897/zookeys.56.523 (PMC3088315; doi:10.3897/zookeys.56.523)
Supplement: XML Treatment for Hapalogenius [file zookeys.56.523-treatment1.xml]

<!DOCTYPE tp:taxon-treatment
  PUBLIC "-//TaxonX//DTD Taxonomic Treatment Publishing DTD v0 20100105//EN" "tax-treatment-NSO.dtd">
<tp:taxon-treatment xmlns:tp="http://www.plazi.org/taxpub"><tp:treatment-meta><mixed-citation publication-type="journal"><person-group><name><surname>Beaver</surname><given-names>Roger A</given-names></name></person-group><article-title>Taxonomic notes on the afrotropical genera <italic>Hapalogenius</italic> Hagedorn, <italic>Hylesinopsis</italic> Eggers, and <italic>Rhopalopselion</italic> Hagedorn (Coleoptera, Curculionidae, Scolytinae)</article-title><source>Zookeys</source><day>17</day><month>9</month><year>2010</year><volume>2010</volume><issue>56</issue><fpage>157</fpage><lpage>170</lpage><pub-id pub-id-type="doi">10.3897/zookeys.56.523</pub-id></mixed-citation></tp:treatment-meta><tp:nomenclature><tp:taxon-name>
                        <tp:taxon-name-part taxon-name-part-type="genus">Hapalogenius</tp:taxon-name-part>
                    </tp:taxon-name><tp:taxon-authority>Hagedorn</tp:taxon-authority><xref ref-type="fig" rid="F1">Fig. 1</xref><tp:nomenclature-citation-list><tp:nomenclature-citation><tp:taxon-name>Hapalogenius</tp:taxon-name><comment><xref ref-type="bibr" rid="B14">Hagedorn 1912: 352.</xref> (Type species: <tp:taxon-name>Hapalogenius globosus</tp:taxon-name> Hagedorn, monobasic).</comment></tp:nomenclature-citation><tp:nomenclature-citation><tp:taxon-name>Pseudohylesinus</tp:taxon-name><comment><xref ref-type="bibr" rid="B6">Eggers 1920a: 234.</xref> (Type species: <tp:taxon-name>Pseudohylesinus togonus</tp:taxon-name> Eggers, monobasic, preoccupied by Swaine 1917: 11).</comment></tp:nomenclature-citation><tp:nomenclature-citation><tp:taxon-name>Metahylesinus</tp:taxon-name><comment> Eggers 1922: 165. (Type species: <tp:taxon-name>Pseudohylesinus togonus</tp:taxon-name> Eggers, automatic, replacement name for <tp:taxon-name>Pseudohylesinus</tp:taxon-name> Eggers nec Swaine).</comment></tp:nomenclature-citation><tp:nomenclature-citation><tp:taxon-name>Pseudophloeotribus</tp:taxon-name><comment><xref ref-type="bibr" rid="B10">Eggers 1933: 18.</xref> (Type species: <tp:taxon-name>Pseudophloeotribus africanus</tp:taxon-name> Eggers, original designation). (The subsequent designation by <xref ref-type="bibr" rid="B21">Schedl 1960: 75</xref> was unnecessary).</comment></tp:nomenclature-citation><tp:nomenclature-citation><tp:taxon-name>Glochicopterus</tp:taxon-name><comment> Schedl 1954: 75. (Type species: <tp:taxon-name>Glochicopterus baphiae</tp:taxon-name> Schedl, monobasic).</comment></tp:nomenclature-citation><tp:nomenclature-citation><tp:taxon-name>Hapalophloeus</tp:taxon-name><comment><xref ref-type="bibr" rid="B25">Schedl 1966: 363.</xref> (Type species: <tp:taxon-name>Metahylesinus brincki</tp:taxon-name> Schedl, original designation).</comment></tp:nomenclature-citation><tp:nomenclature-citation><tp:taxon-name>Hemihylesinus</tp:taxon-name><comment> Schedl 1967: 224. (Type species: <tp:taxon-name>Hemihylesinus endroedyi</tp:taxon-name> Schedl, monobasic).<tp:taxon-name>Aridiamerus</tp:taxon-name> Schedl 1982: 284. (Type species: <tp:taxon-name>Aridiamerus angolensis</tp:taxon-name> Schedl , monobasic). (<tp:taxon-name>Hylesinopsis angolana</tp:taxon-name><xref ref-type="bibr" rid="B31">Wood 1988a: 32</xref> is an unnecessary replacement name.)</comment></tp:nomenclature-citation></tp:nomenclature-citation-list></tp:nomenclature><tp:treatment-sec><p><xref ref-type="bibr" rid="B8">Eggers (1927)</xref>, having compared the types of <tp:taxon-name>Phloeotribus fuscipennis</tp:taxon-name> (Chapuis, 1869) and <tp:taxon-name>Hapalogenius globosus</tp:taxon-name>, concluded that the species were identical. Chapuis’ name had priority, but the species did not belong in <tp:taxon-name>Phloeotribus</tp:taxon-name> and was transferred to <tp:taxon-name>Hapalogenius</tp:taxon-name>. This conclusion was accepted by <xref ref-type="bibr" rid="B22">Schedl (1963a)</xref>. <xref ref-type="bibr" rid="B33">Wood and Bright (1992: 94)</xref> placed <tp:taxon-name>Phloeotribus fuscipennis</tp:taxon-name> and its synonym <tp:taxon-name>Hapalogenius globosus</tp:taxon-name> in <tp:taxon-name>Hylesinopsis</tp:taxon-name>, overlooking the fact that <tp:taxon-name>Hapalogenius</tp:taxon-name> has priority, but they also (<xref ref-type="bibr" rid="B33">Wood and Bright 1992: 96</xref>) cited <tp:taxon-name>Hapalogenius</tp:taxon-name>, with its type species, <tp:taxon-name>Hapalogenius globosus</tp:taxon-name>, as a synonym of <tp:taxon-name>Rhopalopselion</tp:taxon-name>. As noted above, <xref ref-type="bibr" rid="B1">Alonso-Zarazaga and Lyal (2009)</xref> reinstated <tp:taxon-name>Hapalogenius</tp:taxon-name> as the correct name for the species treated by <xref ref-type="bibr" rid="B33">Wood and Bright (1992)</xref> under <tp:taxon-name>Hylesinopsis</tp:taxon-name>. I consider that <tp:taxon-name>Hapalogenius</tp:taxon-name> is a valid genus, but that it is distinguished from <tp:taxon-name>Rhopalopselion</tp:taxon-name> and <tp:taxon-name>Hylesinopsis</tp:taxon-name> by the characters given in the key above, and with the synonymy given. I have examined the type species of all the genera involved. In addition to the type species listed above, the following 30 nominal<!--PageBreak--> species can be assigned to the genus: <tp:taxon-name>Hapalogenius acaciae</tp:taxon-name> Schedl*, <tp:taxon-name>Hapalogenius congonus</tp:taxon-name> Schedl, <tp:taxon-name>Hapalogenius immaturus</tp:taxon-name> Schedl*, <tp:taxon-name>Hapalogenius lesnei</tp:taxon-name> Eggers, <tp:taxon-name>Hapalogenius lonchocarpae</tp:taxon-name> Schedl*, <tp:taxon-name>Hapalogenius maculatus</tp:taxon-name> Schedl*, <tp:taxon-name>Hapalogenius occidentalis</tp:taxon-name> Schedl*, <tp:taxon-name>Hapalogenius primus</tp:taxon-name> Schedl, <tp:taxon-name>Hapalogenius rufus</tp:taxon-name> Schedl*, <tp:taxon-name>Hapalogenius senegambiensis</tp:taxon-name> Schedl, <tp:taxon-name>Hapalogenius subseriatus</tp:taxon-name> Schedl*, <tp:taxon-name>Hapalogenius suturalis</tp:taxon-name> Schedl*, <tp:taxon-name>Hylesinopsis kenyae</tp:taxon-name> Wood, <tp:taxon-name>Hylesinopsis kenyae ugandae</tp:taxon-name> Wood*, <tp:taxon-name>Hylesinus horridus</tp:taxon-name> Eggers, <tp:taxon-name>Hylesinus pusillus</tp:taxon-name> Gerstaecker, <tp:taxon-name>Metahylesinus brincki</tp:taxon-name> Schedl*, <tp:taxon-name>Metahylesinus dimorphus</tp:taxon-name> Schedl, <tp:taxon-name>Metahylesinus hispidus</tp:taxon-name> Eggers, <tp:taxon-name>Metahylesinus orientalis</tp:taxon-name> Eggers*, <tp:taxon-name>Metahylesinus quadrituberculatus</tp:taxon-name> Schedl, <tp:taxon-name>Metahylesinus striatus</tp:taxon-name> Schedl*, <tp:taxon-name>Metahylesinus sulcatus</tp:taxon-name> Eggers*, <tp:taxon-name>Pseudophloeotribus africanus</tp:taxon-name> Eggers*, <tp:taxon-name>Pseudophloeotribus oblongus</tp:taxon-name> Eggers*, <tp:taxon-name>Pseudophloeotribus rhodesianus</tp:taxon-name> Eggers*, <tp:taxon-name>Pseudophloeotribus seriatus</tp:taxon-name> Eggers, <tp:taxon-name>Pseudophloeotribus squamosus</tp:taxon-name> Eggers*, <tp:taxon-name>Pseudophloeotribus variegatus</tp:taxon-name> Eggers*, <tp:taxon-name>Rhopalopselion atakorae</tp:taxon-name> Schedl* (* - type(s) examined). The genus clearly belongs in the tribe <tp:taxon-name>Hylesinini</tp:taxon-name> <italic>sensu</italic> <xref ref-type="bibr" rid="B29">Wood (1986a)</xref>, but this tribe seems likely to be paraphyletic (e.g. <xref ref-type="bibr" rid="B12">Farrell et al. 2001</xref>, <xref ref-type="bibr" rid="B15">Jordal et al. 2008</xref>, <xref ref-type="bibr" rid="B16">McKenna et al. 2009</xref>), and may need to be redefined.</p><fig id="F1" position="float" orientation="portrait"><label>Figure 1.</label><caption><p><tp:taxon-name>Hapalogenius oblongus</tp:taxon-name> (Eggers), dorsal, <bold>A</bold> and lateral, <bold>B</bold>.</p></caption><graphic xmlns:xlink="http://www.w3.org/1999/xlink" xlink:href="ZooKeys-056-157-g001.jpg" position="float" orientation="portrait" xlink:type="simple"/></fig></tp:treatment-sec><ref-list><ref id="B14"><mixed-citation xmlns:xlink="http://www.w3.org/1999/xlink" xlink:type="simple"><person-group><name name-style="western"><surname>Hagedorn</surname><given-names>M</given-names></name></person-group> (<year>1912</year>)<article-title> Neue Borkenkäfergattungen und Arten aus Afrika (Col.).</article-title><source>Deutsche Entomologische Zeitschrift</source><volume>1912</volume>:<fpage>351</fpage>-<lpage>356</lpage>.</mixed-citation></ref><ref id="B6"><mixed-citation xmlns:xlink="http://www.w3.org/1999/xlink" xlink:type="simple"><person-group><name name-style="western"><surname>Eggers</surname><given-names>H</given-names></name></person-group> (<year>1920a</year>)<article-title> 60 neue Borkenkäfer (Ipidae) aus Afrika, nebst zehn neuen Gattungen, zwei Abarten.</article-title><source>Entomologische Blätter</source><volume>15</volume> (<issue>1919</issue>): <fpage>229</fpage>-<lpage>243</lpage>.</mixed-citation></ref><ref id="B10"><mixed-citation xmlns:xlink="http://www.w3.org/1999/xlink" xlink:type="simple"><person-group><name name-style="western"><surname>Eggers</surname><given-names>H</given-names></name></person-group> (<year>1933</year>)<article-title> Neue Borkenkäfer (Col., Scolytidae) aus Africa (Nachtrag V).</article-title><source>Stylops</source><volume>2</volume>:<fpage>16</fpage>-<lpage>23</lpage>.</mixed-citation></ref><ref id="B21"><mixed-citation xmlns:xlink="http://www.w3.org/1999/xlink" xlink:type="simple"><person-group><name name-style="western"><surname>Schedl</surname><given-names>KE</given-names></name></person-group> (<year>1960</year>)<article-title> Scolytidae und Platypodidae Afrikas. Band I. (Fortsetzung).</article-title><source>Revista de Entomologia Moçambique</source><volume>3</volume>:<fpage>75</fpage>-<lpage>154</lpage>.</mixed-citation></ref><ref id="B25"><mixed-citation xmlns:xlink="http://www.w3.org/1999/xlink" xlink:type="simple"><person-group><name name-style="western"><surname>Schedl</surname><given-names>KE</given-names></name></person-group> (<year>1966</year>)<article-title> Interessante und neue Scolytoidea aus Afrika.</article-title><source>Revista de Entomologia Moçambique</source><volume>8</volume> (<issue>1965</issue>):<fpage>349</fpage>-<lpage>379</lpage>.</mixed-citation></ref><ref id="B31"><mixed-citation xmlns:xlink="http://www.w3.org/1999/xlink" xlink:type="simple"><person-group><name name-style="western"><surname>Wood</surname><given-names>SL</given-names></name></person-group> (<year>1988a</year>)<article-title> Nomenclatural changes and new species of Scolytidae (Coleoptera).</article-title><source>Great Basin Naturalist</source><volume>48</volume>:<fpage>31</fpage>-<lpage>38</lpage>.</mixed-citation></ref><ref id="B8"><mixed-citation xmlns:xlink="http://www.w3.org/1999/xlink" xlink:type="simple"><person-group><name name-style="western"><surname>Eggers</surname><given-names>H</given-names></name></person-group> (<year>1927</year>)<article-title> Neue Borkenkäfer (Ipidae, Col.) aus Africa (Nachtrag III).</article-title><source>Revue de Zoologie et de Botanique Africaines</source><volume>15</volume>:<fpage>172</fpage>-<lpage>199</lpage>.</mixed-citation></ref><ref id="B22"><mixed-citation xmlns:xlink="http://www.w3.org/1999/xlink" xlink:type="simple"><person-group><name name-style="western"><surname>Schedl</surname><given-names>KE</given-names></name></person-group> (<year>1963a</year>)<article-title> Scolytidae und Platypodidae Afrikas. Band I. (Fortsetzung).</article-title><source>Revista de Entomologia Moçambique</source><volume>4</volume> (<issue>1961</issue>):<fpage>335</fpage>-<lpage>742</lpage>.</mixed-citation></ref><ref id="B33"><mixed-citation xmlns:xlink="http://www.w3.org/1999/xlink" xlink:type="simple"><person-group><name name-style="western"><surname>Wood</surname><given-names>SL</given-names></name><name name-style="western"><surname>Bright</surname><given-names>DE</given-names></name></person-group> (<year>1992</year>)<article-title> A catalog of Scolytidae and Platypodidae (Coleoptera), Part 2: Taxonomic index, Volume A.</article-title><source>Great Basin Naturalist Memoirs</source><volume>13</volume>:<fpage>1</fpage>-<lpage>833</lpage>.</mixed-citation></ref><ref id="B1"><mixed-citation xmlns:xlink="http://www.w3.org/1999/xlink" xlink:type="simple"><person-group><name name-style="western"><surname>Alonso-Zarazaga</surname><given-names>MA</given-names></name><name name-style="western"><surname>Lyal</surname><given-names>CHC</given-names></name></person-group> (<year>2009</year>)<article-title> A catalogue of family and genus group names in Scolytinae and Platypodinae with nomenclatural remarks (Coleoptera: Curculionidae).</article-title><source>Zootaxa</source><volume>2258</volume>:<fpage>1</fpage>-<lpage>134</lpage>.</mixed-citation></ref><ref id="B29"><mixed-citation xmlns:xlink="http://www.w3.org/1999/xlink" xlink:type="simple"><person-group><name name-style="western"><surname>Wood</surname><given-names>SL</given-names></name></person-group> (<year>1986a</year>)<article-title> A reclassification of the genera of Scolytidae (Coleoptera).</article-title><source>Great Basin Naturalist Memoirs</source><volume>6</volume>:<fpage>1</fpage>-<lpage>126</lpage>.</mixed-citation></ref><ref id="B12"><mixed-citation xmlns:xlink="http://www.w3.org/1999/xlink" xlink:type="simple"><person-group><name name-style="western"><surname>Farrell</surname><given-names>BD</given-names></name><name name-style="western"><surname>Sequeira</surname><given-names>AS</given-names></name><name name-style="western"><surname>O’Meara</surname><given-names>BC</given-names></name><name name-style="western"><surname>Normark</surname><given-names>BB</given-names></name><name name-style="western"><surname>Chung</surname><given-names>JH</given-names></name><name name-style="western"><surname>Jordal</surname><given-names>BH</given-names></name></person-group> (<year>2001</year>)<article-title> The evolution of agriculture in beetles (Curculionidae: Scolytinae and Platypodinae).</article-title><source>Evolution</source><volume>55</volume>:<fpage>2011</fpage>-<lpage>2027</lpage>.</mixed-citation></ref><ref id="B15"><mixed-citation xmlns:xlink="http://www.w3.org/1999/xlink" xlink:type="simple"><person-group><name name-style="western"><surname>Jordal</surname><given-names>BH</given-names></name><name name-style="western"><surname>Gillespie</surname><given-names>JJ</given-names></name><name name-style="western"><surname>Cognato</surname><given-names>AI</given-names></name></person-group> (<year>2008</year>)<article-title> Secondary structure alignment and direct optimization of 28S rDNA sequences provides limited phylogenetic resolution in bark and ambrosia beetles (Curculionidae: Scolytinae).</article-title><source>Zoologica Scripta</source><volume>37</volume>:<fpage>43</fpage>-<lpage>56</lpage>.</mixed-citation></ref><ref id="B16"><mixed-citation xmlns:xlink="http://www.w3.org/1999/xlink" xlink:type="simple"><person-group><name name-style="western"><surname>McKenna</surname><given-names>DD</given-names></name><name name-style="western"><surname>Sequeira</surname><given-names>AS</given-names></name><name name-style="western"><surname>Marvaldi</surname><given-names>AE</given-names></name><name name-style="western"><surname>Farrell</surname><given-names>BD</given-names></name></person-group> (<year>2009</year>)<article-title> Temporal lags and overlap in the diversification of weevils and flowering plants.</article-title><source>Proceedings of the National Academy of Sciences</source><volume>106</volume>:<fpage>7083</fpage>-<lpage>7088</lpage>.</mixed-citation></ref></ref-list></tp:taxon-treatment>
