# Supplementary material for: Taxonomic notes on the afrotropical genera Hapalogenius Hagedorn, Hylesinopsis Eggers, and Rhopalopselion Hagedorn (Coleoptera, Curculionidae, Scolytinae)
Source: Zookeys. 2010 Sep 17;(56):157–70. doi: 10.3897/zookeys.56.523 (PMC3088315; doi:10.3897/zookeys.56.523)
Supplement: XML Treatment for Hapalogenius africanus [file zookeys.56.523-treatment2.xml]

<!DOCTYPE tp:taxon-treatment
  PUBLIC "-//TaxonX//DTD Taxonomic Treatment Publishing DTD v0 20100105//EN" "tax-treatment-NSO.dtd">
<tp:taxon-treatment xmlns:tp="http://www.plazi.org/taxpub"><tp:treatment-meta><mixed-citation publication-type="journal"><person-group><name><surname>Beaver</surname><given-names>Roger A</given-names></name></person-group><article-title>Taxonomic notes on the afrotropical genera <italic>Hapalogenius</italic> Hagedorn, <italic>Hylesinopsis</italic> Eggers, and <italic>Rhopalopselion</italic> Hagedorn (Coleoptera, Curculionidae, Scolytinae)</article-title><source>Zookeys</source><day>17</day><month>9</month><year>2010</year><volume>2010</volume><issue>56</issue><fpage>157</fpage><lpage>170</lpage><pub-id pub-id-type="doi">10.3897/zookeys.56.523</pub-id></mixed-citation></tp:treatment-meta><tp:nomenclature><tp:taxon-name>
                        <tp:taxon-name-part taxon-name-part-type="genus">Hapalogenius</tp:taxon-name-part> 
                        <tp:taxon-name-part taxon-name-part-type="species">africanus</tp:taxon-name-part> 
                    </tp:taxon-name><tp:taxon-authority>(Eggers)</tp:taxon-authority><tp:nomenclature-citation-list><tp:nomenclature-citation><tp:taxon-name>Pseudophloeotribus africanus</tp:taxon-name><comment><xref ref-type="bibr" rid="B10">Eggers 1933: 19</xref>.</comment></tp:nomenclature-citation><tp:nomenclature-citation><tp:taxon-name>Rhopalopselion africanus</tp:taxon-name><comment> (Eggers): <xref ref-type="bibr" rid="B17">Schedl 1951: 1104.</xref></comment></tp:nomenclature-citation><tp:nomenclature-citation><tp:taxon-name>Metahylesinus africanus</tp:taxon-name><comment> (Eggers): <xref ref-type="bibr" rid="B21">Schedl 1960: 76.</xref></comment></tp:nomenclature-citation><tp:nomenclature-citation><tp:taxon-name>Hylesinopsis africanus</tp:taxon-name><comment> (Eggers): Wood 1986: 39.</comment></tp:nomenclature-citation><!--PageBreak--><tp:nomenclature-citation><tp:taxon-name>Hapalogenius africanus</tp:taxon-name><comment> (Eggers): <xref ref-type="bibr" rid="B1">Alonso-Zarazaga and Lyal 2009: 69.</xref></comment></tp:nomenclature-citation><tp:nomenclature-citation><tp:taxon-name>Hapalogenius lesnei</tp:taxon-name><comment><xref ref-type="bibr" rid="B11">Eggers 1943: 73</xref>, <bold>syn. n.</bold></comment></tp:nomenclature-citation><tp:nomenclature-citation><tp:taxon-name>Rhopalopselion lesnei</tp:taxon-name><comment> (Eggers): <xref ref-type="bibr" rid="B33">Wood and Bright 1992: 97.</xref></comment></tp:nomenclature-citation><tp:nomenclature-citation><tp:taxon-name>Metahylesinus brincki</tp:taxon-name><comment><xref ref-type="bibr" rid="B20">Schedl 1957b: 323</xref>, <bold>syn. n.</bold></comment></tp:nomenclature-citation><tp:nomenclature-citation><tp:taxon-name>Glochicopterus brincki</tp:taxon-name><comment> (Schedl): <xref ref-type="bibr" rid="B23">Schedl 1963b: 262.</xref></comment></tp:nomenclature-citation><tp:nomenclature-citation><tp:taxon-name>Hapalophloeus brincki</tp:taxon-name><comment> (Schedl): <xref ref-type="bibr" rid="B25">Schedl 1966: 363.</xref></comment></tp:nomenclature-citation><tp:nomenclature-citation><tp:taxon-name>Hylesinopsis brincki</tp:taxon-name><comment> (Schedl): <xref ref-type="bibr" rid="B28">Wood 1984: 225</xref>; <xref ref-type="bibr" rid="B33">Wood and Bright 1992: 93.</xref></comment></tp:nomenclature-citation></tp:nomenclature-citation-list></tp:nomenclature><tp:treatment-sec><p>I have examined the female holotype of <tp:taxon-name>Pseudophloeotribus africanus</tp:taxon-name> (NHML) from Zambia, and other specimens from Zimbabwe (NHML), and compared them with syntypes of <tp:taxon-name>Hapalogenius lesnei</tp:taxon-name> (NMW), and with specimens of <tp:taxon-name>Metahylesinus brincki</tp:taxon-name> from Namibia which had earlier been compared with syntypes of this species in ZMLU. I have also examined specimens from Angola, Botswana, Namibia, and South Africa (NICP, TMP, RAB). Only a single species is represented, which varies in length from 1.5–2.2 mm, and in size-related characters, such as the number of teeth (6 or 8) on the anterior margin of the pronotum, and the detailed arrangement of the setae on the elytra.</p><p>It may be noted that <xref ref-type="bibr" rid="B10">Eggers (1933)</xref> described the genus <tp:taxon-name>Pseudophloeotribus</tp:taxon-name> as having seven funicular segments. The genus <tp:taxon-name>Hapalophloeus</tp:taxon-name> was separated from <tp:taxon-name>Metahylesinus</tp:taxon-name> because its type species (<tp:taxon-name>Metahylesinus brincki</tp:taxon-name>) had only six funicular segments (<xref ref-type="bibr" rid="B25">Schedl 1966</xref>). I can confirm that the latter figure is correct. A seventh segment appears to have become fused to the base of the antennal club. The number of funicular segments is normally constant within a species in the <tp:taxon-name>Hylesinini</tp:taxon-name>.</p><p><tp:taxon-name>Hapalogenius africanus</tp:taxon-name> is quite widely distributed in southern Africa. In addition to the distribution given by <xref ref-type="bibr" rid="B33">Wood and Bright (1992)</xref>, it is known from Angola, Botswana and Mozambique. However, no host plants have been recorded. Specimen labels indicate that the species has been collected mostly at light.</p></tp:treatment-sec><ref-list><ref id="B10"><mixed-citation xmlns:xlink="http://www.w3.org/1999/xlink" xlink:type="simple"><person-group><name name-style="western"><surname>Eggers</surname><given-names>H</given-names></name></person-group> (<year>1933</year>)<article-title> Neue Borkenkäfer (Col., Scolytidae) aus Africa (Nachtrag V).</article-title><source>Stylops</source><volume>2</volume>:<fpage>16</fpage>-<lpage>23</lpage>.</mixed-citation></ref><ref id="B17"><mixed-citation xmlns:xlink="http://www.w3.org/1999/xlink" xlink:type="simple"><person-group><name name-style="western"><surname>Schedl</surname><given-names>KE</given-names></name></person-group> (<year>1951</year>)<article-title> Fauna aethiopica VII. Bark and ambrosia beetles from Dahomey and Togo collected by Mr.A.Villiers.</article-title><source>Bulletin de l’Institut Française de l’Afrique Noire</source><volume>13</volume>:<fpage>1103</fpage>-<lpage>1106</lpage>.</mixed-citation></ref><ref id="B21"><mixed-citation xmlns:xlink="http://www.w3.org/1999/xlink" xlink:type="simple"><person-group><name name-style="western"><surname>Schedl</surname><given-names>KE</given-names></name></person-group> (<year>1960</year>)<article-title> Scolytidae und Platypodidae Afrikas. Band I. (Fortsetzung).</article-title><source>Revista de Entomologia Moçambique</source><volume>3</volume>:<fpage>75</fpage>-<lpage>154</lpage>.</mixed-citation></ref><ref id="B1"><mixed-citation xmlns:xlink="http://www.w3.org/1999/xlink" xlink:type="simple"><person-group><name name-style="western"><surname>Alonso-Zarazaga</surname><given-names>MA</given-names></name><name name-style="western"><surname>Lyal</surname><given-names>CHC</given-names></name></person-group> (<year>2009</year>)<article-title> A catalogue of family and genus group names in Scolytinae and Platypodinae with nomenclatural remarks (Coleoptera: Curculionidae).</article-title><source>Zootaxa</source><volume>2258</volume>:<fpage>1</fpage>-<lpage>134</lpage>.</mixed-citation></ref><ref id="B11"><mixed-citation xmlns:xlink="http://www.w3.org/1999/xlink" xlink:type="simple"><person-group><name name-style="western"><surname>Eggers</surname><given-names>H</given-names></name></person-group> (<year>1943</year>)<article-title> Neue Borkenkäfer (Ipidae) aus Afrika. Nachtrag VIII.</article-title><source>Entomologische Blätter</source><volume>39</volume>:<fpage>70</fpage>-<lpage>76</lpage>.</mixed-citation></ref><ref id="B33"><mixed-citation xmlns:xlink="http://www.w3.org/1999/xlink" xlink:type="simple"><person-group><name name-style="western"><surname>Wood</surname><given-names>SL</given-names></name><name name-style="western"><surname>Bright</surname><given-names>DE</given-names></name></person-group> (<year>1992</year>)<article-title> A catalog of Scolytidae and Platypodidae (Coleoptera), Part 2: Taxonomic index, Volume A.</article-title><source>Great Basin Naturalist Memoirs</source><volume>13</volume>:<fpage>1</fpage>-<lpage>833</lpage>.</mixed-citation></ref><ref id="B20"><mixed-citation xmlns:xlink="http://www.w3.org/1999/xlink" xlink:type="simple"><person-group><name name-style="western"><surname>Schedl</surname><given-names>KE</given-names></name></person-group> (<year>1957b</year>)<article-title>Coleoptera: Scolytidae and Platypodidae.</article-title> In: <person-group><name name-style="western"><surname>Hanström</surname><given-names>B</given-names></name><name name-style="western"><surname>Brinck</surname><given-names>P</given-names></name><name name-style="western"><surname>Rudebeck</surname><given-names>G</given-names></name></person-group> (<role>Eds</role>), <source>South African Animal Life. Results of the Lund University expedition in 1950–1951, vol.IV</source>, <fpage>323</fpage>–<lpage>326</lpage>.</mixed-citation></ref><ref id="B23"><mixed-citation xmlns:xlink="http://www.w3.org/1999/xlink" xlink:type="simple"><person-group><name name-style="western"><surname>Schedl</surname><given-names>KE</given-names></name></person-group> (<year>1963b</year>)<article-title> Zur Synonymie der Borkenkäfer, IX.</article-title><source>Entomologische Abhandlungen und Berichten aus dem Staatliches Museum für Tierkunde, Dresden</source><volume>28</volume>:<fpage>257</fpage>-<lpage>268</lpage>.</mixed-citation></ref><ref id="B25"><mixed-citation xmlns:xlink="http://www.w3.org/1999/xlink" xlink:type="simple"><person-group><name name-style="western"><surname>Schedl</surname><given-names>KE</given-names></name></person-group> (<year>1966</year>)<article-title> Interessante und neue Scolytoidea aus Afrika.</article-title><source>Revista de Entomologia Moçambique</source><volume>8</volume> (<issue>1965</issue>):<fpage>349</fpage>-<lpage>379</lpage>.</mixed-citation></ref><ref id="B28"><mixed-citation xmlns:xlink="http://www.w3.org/1999/xlink" xlink:type="simple"><person-group><name name-style="western"><surname>Wood</surname><given-names>SL</given-names></name></person-group> (<year>1984</year>)<article-title> New generic synonymy and new genera of Scolytidae (Coleoptera).</article-title><source>Great Basin Naturalist</source><volume>44</volume>:<fpage>223</fpage>-<lpage>230</lpage>.</mixed-citation></ref></ref-list></tp:taxon-treatment>
