# Supplementary material for: Taxonomic notes on the afrotropical genera Hapalogenius Hagedorn, Hylesinopsis Eggers, and Rhopalopselion Hagedorn (Coleoptera, Curculionidae, Scolytinae)
Source: Zookeys. 2010 Sep 17;(56):157–70. doi: 10.3897/zookeys.56.523 (PMC3088315; doi:10.3897/zookeys.56.523)
Supplement: XML Treatment for Hapalogenius fuscipennis [file zookeys.56.523-treatment3.xml]

<!DOCTYPE tp:taxon-treatment
  PUBLIC "-//TaxonX//DTD Taxonomic Treatment Publishing DTD v0 20100105//EN" "tax-treatment-NSO.dtd">
<tp:taxon-treatment xmlns:tp="http://www.plazi.org/taxpub"><tp:treatment-meta><mixed-citation publication-type="journal"><person-group><name><surname>Beaver</surname><given-names>Roger A</given-names></name></person-group><article-title>Taxonomic notes on the afrotropical genera <italic>Hapalogenius</italic> Hagedorn, <italic>Hylesinopsis</italic> Eggers, and <italic>Rhopalopselion</italic> Hagedorn (Coleoptera, Curculionidae, Scolytinae)</article-title><source>Zookeys</source><day>17</day><month>9</month><year>2010</year><volume>2010</volume><issue>56</issue><fpage>157</fpage><lpage>170</lpage><pub-id pub-id-type="doi">10.3897/zookeys.56.523</pub-id></mixed-citation></tp:treatment-meta><tp:nomenclature><tp:taxon-name>
                        <tp:taxon-name-part taxon-name-part-type="genus">Hapalogenius</tp:taxon-name-part> 
                        <tp:taxon-name-part taxon-name-part-type="species">fuscipennis</tp:taxon-name-part>
                    </tp:taxon-name><tp:taxon-authority>(Chapuis)</tp:taxon-authority><tp:nomenclature-citation-list><tp:nomenclature-citation><tp:taxon-name>Phloeotribus fuscipennis</tp:taxon-name><comment><xref ref-type="bibr" rid="B5">Chapuis 1869: 44.</xref></comment></tp:nomenclature-citation><tp:nomenclature-citation><tp:taxon-name>Hapalogenius fuscipennis</tp:taxon-name><comment> (Chapuis): <xref ref-type="bibr" rid="B8">Eggers 1927: 196.</xref></comment></tp:nomenclature-citation><tp:nomenclature-citation><tp:taxon-name>Hylesinopsis fuscipennis</tp:taxon-name><comment> (Chapuis): <xref ref-type="bibr" rid="B33">Wood and Bright 1992: 94.</xref></comment></tp:nomenclature-citation><tp:nomenclature-citation><tp:taxon-name>Hapalogenius globosus</tp:taxon-name><comment><xref ref-type="bibr" rid="B14">Hagedorn 1912: 352</xref>; <xref ref-type="bibr" rid="B8">Eggers 1927: 196</xref> (Synonymy).</comment></tp:nomenclature-citation><tp:nomenclature-citation><tp:taxon-name>Hapalogenius bimaculatus</tp:taxon-name><comment><xref ref-type="bibr" rid="B10">Eggers 1933: 22</xref>, <bold>syn. n.</bold></comment></tp:nomenclature-citation></tp:nomenclature-citation-list></tp:nomenclature><tp:treatment-sec><p><xref ref-type="bibr" rid="B10">Eggers (1933)</xref> distinguished his new species <tp:taxon-name>Hapalogenius bimaculatus</tp:taxon-name> from <tp:taxon-name>Hapalogenius fuscipennis</tp:taxon-name> by the presence of two flecks of dark setae on the posterior third of the elytra among the pale setae of the remainder of the elytra. I have compared the holotype of <tp:taxon-name>Hapalogenius bimaculatus</tp:taxon-name> (NHML) with a series of specimens of <tp:taxon-name>Hapalogenius fuscipennis</tp:taxon-name> from South Africa (NCIP, TMP). The series includes specimens in which the elytral setae are wholly pale, intermediates<!--PageBreak--> resembling <tp:taxon-name>Hapalogenius bimaculatus</tp:taxon-name>, and specimens in which the setae are almost entirely dark. In the absence of any other distinguishing characters, I conclude that <tp:taxon-name>Hapalogenius bimaculatus</tp:taxon-name> is a synonym of <tp:taxon-name>Hapalogenius fuscipennis</tp:taxon-name>. The shape of the median row of setae on the elytral interstriae varies from almost circular to somewhat elongate and truncate in different individuals. The species is known only from South Africa and Mozambique. <xref ref-type="bibr" rid="B33">Wood and Bright (1992)</xref> give Zimbabwe, but this appears to be in error for Mozambique. The only hosts recorded are <tp:taxon-name>Millettia grandis</tp:taxon-name> (‘Umzimbiti’ of <xref ref-type="bibr" rid="B14">Hagedorn 1912</xref>) (Leguminosae), and an unidentified tree ‘sandalo’. <xref ref-type="bibr" rid="B14">Hagedorn (1912)</xref> briefly described and illustrated the gallery system under bark.</p></tp:treatment-sec><ref-list><ref id="B5"><mixed-citation xmlns:xlink="http://www.w3.org/1999/xlink" xlink:type="simple"><person-group><name name-style="western"><surname>Chapuis</surname><given-names>F</given-names></name></person-group> (<year>1869</year>)<source> Synopsis des Scolytides.</source><publisher-name>J.Desoer</publisher-name>, <publisher-loc>Liège</publisher-loc>, <lpage>56</lpage>pp.</mixed-citation></ref><ref id="B8"><mixed-citation xmlns:xlink="http://www.w3.org/1999/xlink" xlink:type="simple"><person-group><name name-style="western"><surname>Eggers</surname><given-names>H</given-names></name></person-group> (<year>1927</year>)<article-title> Neue Borkenkäfer (Ipidae, Col.) aus Africa (Nachtrag III).</article-title><source>Revue de Zoologie et de Botanique Africaines</source><volume>15</volume>:<fpage>172</fpage>-<lpage>199</lpage>.</mixed-citation></ref><ref id="B33"><mixed-citation xmlns:xlink="http://www.w3.org/1999/xlink" xlink:type="simple"><person-group><name name-style="western"><surname>Wood</surname><given-names>SL</given-names></name><name name-style="western"><surname>Bright</surname><given-names>DE</given-names></name></person-group> (<year>1992</year>)<article-title> A catalog of Scolytidae and Platypodidae (Coleoptera), Part 2: Taxonomic index, Volume A.</article-title><source>Great Basin Naturalist Memoirs</source><volume>13</volume>:<fpage>1</fpage>-<lpage>833</lpage>.</mixed-citation></ref><ref id="B14"><mixed-citation xmlns:xlink="http://www.w3.org/1999/xlink" xlink:type="simple"><person-group><name name-style="western"><surname>Hagedorn</surname><given-names>M</given-names></name></person-group> (<year>1912</year>)<article-title> Neue Borkenkäfergattungen und Arten aus Afrika (Col.).</article-title><source>Deutsche Entomologische Zeitschrift</source><volume>1912</volume>:<fpage>351</fpage>-<lpage>356</lpage>.</mixed-citation></ref><ref id="B10"><mixed-citation xmlns:xlink="http://www.w3.org/1999/xlink" xlink:type="simple"><person-group><name name-style="western"><surname>Eggers</surname><given-names>H</given-names></name></person-group> (<year>1933</year>)<article-title> Neue Borkenkäfer (Col., Scolytidae) aus Africa (Nachtrag V).</article-title><source>Stylops</source><volume>2</volume>:<fpage>16</fpage>-<lpage>23</lpage>.</mixed-citation></ref></ref-list></tp:taxon-treatment>
