# Supplementary material for: Taxonomic notes on the afrotropical genera Hapalogenius Hagedorn, Hylesinopsis Eggers, and Rhopalopselion Hagedorn (Coleoptera, Curculionidae, Scolytinae)
Source: Zookeys. 2010 Sep 17;(56):157–70. doi: 10.3897/zookeys.56.523 (PMC3088315; doi:10.3897/zookeys.56.523)
Supplement: XML Treatment for Hapalogenius oblongus [file zookeys.56.523-treatment4.xml]

<!DOCTYPE tp:taxon-treatment
  PUBLIC "-//TaxonX//DTD Taxonomic Treatment Publishing DTD v0 20100105//EN" "tax-treatment-NSO.dtd">
<tp:taxon-treatment xmlns:tp="http://www.plazi.org/taxpub"><tp:treatment-meta><mixed-citation publication-type="journal"><person-group><name><surname>Beaver</surname><given-names>Roger A</given-names></name></person-group><article-title>Taxonomic notes on the afrotropical genera <italic>Hapalogenius</italic> Hagedorn, <italic>Hylesinopsis</italic> Eggers, and <italic>Rhopalopselion</italic> Hagedorn (Coleoptera, Curculionidae, Scolytinae)</article-title><source>Zookeys</source><day>17</day><month>9</month><year>2010</year><volume>2010</volume><issue>56</issue><fpage>157</fpage><lpage>170</lpage><pub-id pub-id-type="doi">10.3897/zookeys.56.523</pub-id></mixed-citation></tp:treatment-meta><tp:nomenclature><tp:taxon-name>
                        <tp:taxon-name-part taxon-name-part-type="genus">Hapalogenius</tp:taxon-name-part> 
                        <tp:taxon-name-part taxon-name-part-type="species">oblongus</tp:taxon-name-part>
                    </tp:taxon-name><tp:taxon-authority>(Eggers)</tp:taxon-authority><tp:nomenclature-citation-list><tp:nomenclature-citation><tp:taxon-name>Pseudophloeotribus oblongus</tp:taxon-name><comment> Eggers 1935: 299.</comment></tp:nomenclature-citation><tp:nomenclature-citation><tp:taxon-name>Metahylesinus oblongus</tp:taxon-name><comment> (Eggers): <xref ref-type="bibr" rid="B21">Schedl 1960: 80.</xref></comment></tp:nomenclature-citation><tp:nomenclature-citation><tp:taxon-name>Hylesinopsis oblongus</tp:taxon-name><comment> (Eggers): <xref ref-type="bibr" rid="B33">Wood and Bright 1992: 95.</xref></comment></tp:nomenclature-citation><tp:nomenclature-citation><tp:taxon-name>Hapalogenius oblongus</tp:taxon-name><comment> (Eggers): <xref ref-type="bibr" rid="B1">Alonso-Zarazaga and Lyal 2009: 69.</xref></comment></tp:nomenclature-citation><tp:nomenclature-citation><tp:taxon-name>Metahylesinus striatus</tp:taxon-name><comment> Schedl 1957: 865, <bold>syn. n.</bold></comment></tp:nomenclature-citation></tp:nomenclature-citation-list></tp:nomenclature><tp:treatment-sec><p>The holotypes of both <italic>oblongus</italic> and <italic>striatus</italic> are in NHML. They have been directly compared, and I consider that they represent a single species, with minor variation in the density of the vestiture. I have also examined a series collected by Dr. B. Valentine in Kenya, and compared them with the holotype of <tp:taxon-name>Hapalogenius oblongus</tp:taxon-name>. The species is recorded from Kenya, Uganda and Tanzania, and from the host tree genera: <tp:taxon-name>Acacia</tp:taxon-name> (Leguminosae), <tp:taxon-name>Croton</tp:taxon-name> (<tp:taxon-name>Euphorbiaceae</tp:taxon-name>) and <tp:taxon-name>Eucalyptus</tp:taxon-name> (<tp:taxon-name>Myrtaceae</tp:taxon-name>). This suggests that it is a polyphagous species.</p></tp:treatment-sec><ref-list><ref id="B21"><mixed-citation xmlns:xlink="http://www.w3.org/1999/xlink" xlink:type="simple"><person-group><name name-style="western"><surname>Schedl</surname><given-names>KE</given-names></name></person-group> (<year>1960</year>)<article-title> Scolytidae und Platypodidae Afrikas. Band I. (Fortsetzung).</article-title><source>Revista de Entomologia Moçambique</source><volume>3</volume>:<fpage>75</fpage>-<lpage>154</lpage>.</mixed-citation></ref><ref id="B33"><mixed-citation xmlns:xlink="http://www.w3.org/1999/xlink" xlink:type="simple"><person-group><name name-style="western"><surname>Wood</surname><given-names>SL</given-names></name><name name-style="western"><surname>Bright</surname><given-names>DE</given-names></name></person-group> (<year>1992</year>)<article-title> A catalog of Scolytidae and Platypodidae (Coleoptera), Part 2: Taxonomic index, Volume A.</article-title><source>Great Basin Naturalist Memoirs</source><volume>13</volume>:<fpage>1</fpage>-<lpage>833</lpage>.</mixed-citation></ref><ref id="B1"><mixed-citation xmlns:xlink="http://www.w3.org/1999/xlink" xlink:type="simple"><person-group><name name-style="western"><surname>Alonso-Zarazaga</surname><given-names>MA</given-names></name><name name-style="western"><surname>Lyal</surname><given-names>CHC</given-names></name></person-group> (<year>2009</year>)<article-title> A catalogue of family and genus group names in Scolytinae and Platypodinae with nomenclatural remarks (Coleoptera: Curculionidae).</article-title><source>Zootaxa</source><volume>2258</volume>:<fpage>1</fpage>-<lpage>134</lpage>.</mixed-citation></ref></ref-list></tp:taxon-treatment>
