# Supplementary material for: Taxonomic notes on the afrotropical genera Hapalogenius Hagedorn, Hylesinopsis Eggers, and Rhopalopselion Hagedorn (Coleoptera, Curculionidae, Scolytinae)
Source: Zookeys. 2010 Sep 17;(56):157–70. doi: 10.3897/zookeys.56.523 (PMC3088315; doi:10.3897/zookeys.56.523)
Supplement: XML Treatment for Phrixosoma nigra [file zookeys.56.523-treatment5.xml]

<!DOCTYPE tp:taxon-treatment
  PUBLIC "-//TaxonX//DTD Taxonomic Treatment Publishing DTD v0 20100105//EN" "tax-treatment-NSO.dtd">
<tp:taxon-treatment xmlns:tp="http://www.plazi.org/taxpub"><tp:treatment-meta><mixed-citation publication-type="journal"><person-group><name><surname>Beaver</surname><given-names>Roger A</given-names></name></person-group><article-title>Taxonomic notes on the afrotropical genera <italic>Hapalogenius</italic> Hagedorn, <italic>Hylesinopsis</italic> Eggers, and <italic>Rhopalopselion</italic> Hagedorn (Coleoptera, Curculionidae, Scolytinae)</article-title><source>Zookeys</source><day>17</day><month>9</month><year>2010</year><volume>2010</volume><issue>56</issue><fpage>157</fpage><lpage>170</lpage><pub-id pub-id-type="doi">10.3897/zookeys.56.523</pub-id></mixed-citation></tp:treatment-meta><tp:nomenclature><tp:taxon-name>
                        <tp:taxon-name-part taxon-name-part-type="genus">Phrixosoma</tp:taxon-name-part> 
                        <tp:taxon-name-part taxon-name-part-type="species">nigra</tp:taxon-name-part> 
                    </tp:taxon-name><tp:taxon-authority>(Eggers)</tp:taxon-authority><tp:nomenclature-citation-list><tp:nomenclature-citation><tp:taxon-name>Bothryperus niger</tp:taxon-name><comment><xref ref-type="bibr" rid="B10">Eggers 1933: 21</xref></comment></tp:nomenclature-citation><tp:nomenclature-citation><tp:taxon-name>Phrixosoma nigra</tp:taxon-name><comment> (Eggers): <xref ref-type="bibr" rid="B33">Wood and Bright 1992: 190</xref></comment></tp:nomenclature-citation><tp:nomenclature-citation><tp:taxon-name>Hapalogenius niger</tp:taxon-name><comment><xref ref-type="bibr" rid="B18">Schedl 1952: 7</xref>, <bold>syn. n.</bold></comment></tp:nomenclature-citation><tp:nomenclature-citation><tp:taxon-name>Metahylesinus niger</tp:taxon-name><comment> (Schedl): <xref ref-type="bibr" rid="B21">Schedl 1960: 79</xref></comment></tp:nomenclature-citation></tp:nomenclature-citation-list></tp:nomenclature><tp:treatment-sec><p>I have examined the holotype of <tp:taxon-name>Phrixosoma nigra</tp:taxon-name> (NHML), and the two syntypes of <tp:taxon-name>Hapalogenius niger</tp:taxon-name> and a further specimen standing under this name in the Schedl collection (NMW). Both species were described from Uganda, from the same host species (<tp:taxon-name>Harungana madagascariensis</tp:taxon-name> (<tp:taxon-name>Clusiaceae</tp:taxon-name>)), and are clearly synonymous. <xref ref-type="bibr" rid="B18">Schedl (1952)</xref> appears not to have noticed that the eyes of his species are bipartite, and that the antennal club is asymmetrical with a partly septate first segment – characteristics of <tp:taxon-name>Phrixosoma</tp:taxon-name> and not of <tp:taxon-name>Hapalogenius</tp:taxon-name>. <xref ref-type="bibr" rid="B22">Schedl (1963a)</xref> briefly describes the biology of the species, and illustrates the gallery system (as <tp:taxon-name>Bothryperus niger</tp:taxon-name>).</p></tp:treatment-sec><ref-list><ref id="B10"><mixed-citation xmlns:xlink="http://www.w3.org/1999/xlink" xlink:type="simple"><person-group><name name-style="western"><surname>Eggers</surname><given-names>H</given-names></name></person-group> (<year>1933</year>)<article-title> Neue Borkenkäfer (Col., Scolytidae) aus Africa (Nachtrag V).</article-title><source>Stylops</source><volume>2</volume>:<fpage>16</fpage>-<lpage>23</lpage>.</mixed-citation></ref><ref id="B33"><mixed-citation xmlns:xlink="http://www.w3.org/1999/xlink" xlink:type="simple"><person-group><name name-style="western"><surname>Wood</surname><given-names>SL</given-names></name><name name-style="western"><surname>Bright</surname><given-names>DE</given-names></name></person-group> (<year>1992</year>)<article-title> A catalog of Scolytidae and Platypodidae (Coleoptera), Part 2: Taxonomic index, Volume A.</article-title><source>Great Basin Naturalist Memoirs</source><volume>13</volume>:<fpage>1</fpage>-<lpage>833</lpage>.</mixed-citation></ref><ref id="B18"><mixed-citation xmlns:xlink="http://www.w3.org/1999/xlink" xlink:type="simple"><person-group><name name-style="western"><surname>Schedl</surname><given-names>KE</given-names></name></person-group> (<year>1952</year>)<article-title> Scolytoidea Congolais IV.</article-title><source>Bulletin de l’Institut royale des Sciences naturelles de Belgique</source><volume>28</volume> (<issue>32</issue>):<fpage>1</fpage>-<lpage>12</lpage>.</mixed-citation></ref><ref id="B21"><mixed-citation xmlns:xlink="http://www.w3.org/1999/xlink" xlink:type="simple"><person-group><name name-style="western"><surname>Schedl</surname><given-names>KE</given-names></name></person-group> (<year>1960</year>)<article-title> Scolytidae und Platypodidae Afrikas. Band I. (Fortsetzung).</article-title><source>Revista de Entomologia Moçambique</source><volume>3</volume>:<fpage>75</fpage>-<lpage>154</lpage>.</mixed-citation></ref><ref id="B22"><mixed-citation xmlns:xlink="http://www.w3.org/1999/xlink" xlink:type="simple"><person-group><name name-style="western"><surname>Schedl</surname><given-names>KE</given-names></name></person-group> (<year>1963a</year>)<article-title> Scolytidae und Platypodidae Afrikas. Band I. (Fortsetzung).</article-title><source>Revista de Entomologia Moçambique</source><volume>4</volume> (<issue>1961</issue>):<fpage>335</fpage>-<lpage>742</lpage>.</mixed-citation></ref></ref-list></tp:taxon-treatment>
