# Supplementary material for: Taxonomic notes on the afrotropical genera Hapalogenius Hagedorn, Hylesinopsis Eggers, and Rhopalopselion Hagedorn (Coleoptera, Curculionidae, Scolytinae)
Source: Zookeys. 2010 Sep 17;(56):157–70. doi: 10.3897/zookeys.56.523 (PMC3088315; doi:10.3897/zookeys.56.523)
Supplement: XML Treatment for Hylesinopsis [file zookeys.56.523-treatment6.xml]

<!DOCTYPE tp:taxon-treatment
  PUBLIC "-//TaxonX//DTD Taxonomic Treatment Publishing DTD v0 20100105//EN" "tax-treatment-NSO.dtd">
<tp:taxon-treatment xmlns:tp="http://www.plazi.org/taxpub"><tp:treatment-meta><mixed-citation publication-type="journal"><person-group><name><surname>Beaver</surname><given-names>Roger A</given-names></name></person-group><article-title>Taxonomic notes on the afrotropical genera <italic>Hapalogenius</italic> Hagedorn, <italic>Hylesinopsis</italic> Eggers, and <italic>Rhopalopselion</italic> Hagedorn (Coleoptera, Curculionidae, Scolytinae)</article-title><source>Zookeys</source><day>17</day><month>9</month><year>2010</year><volume>2010</volume><issue>56</issue><fpage>157</fpage><lpage>170</lpage><pub-id pub-id-type="doi">10.3897/zookeys.56.523</pub-id></mixed-citation></tp:treatment-meta><tp:nomenclature><tp:taxon-name>
                        <tp:taxon-name-part taxon-name-part-type="genus">Hylesinopsis</tp:taxon-name-part> 
                    </tp:taxon-name><tp:taxon-authority>Eggers</tp:taxon-authority><tp:taxon-status xmlns:xlink="http://www.w3.org/1999/xlink" xlink:type="simple">stat. res.</tp:taxon-status><xref ref-type="fig" rid="F2">Fig. 2</xref><tp:nomenclature-citation-list><tp:nomenclature-citation><tp:taxon-name>Hylesinopsis</tp:taxon-name><comment><xref ref-type="bibr" rid="B7">Eggers 1920b: 40.</xref> (Type species: <tp:taxon-name>Hylesinopsis dubia</tp:taxon-name> Eggers, monobasic).</comment></tp:nomenclature-citation><tp:nomenclature-citation><tp:taxon-name>Trypographus</tp:taxon-name><comment> Schedl 1950: 213. (Type species: <tp:taxon-name>Trypographus joveri</tp:taxon-name> Schedl, monobasic).</comment></tp:nomenclature-citation><tp:nomenclature-citation><tp:taxon-name>Chilodendron</tp:taxon-name><comment> Schedl 1953: 74. (Type species: <tp:taxon-name>Chilodendron planicolle</tp:taxon-name> Schedl, monobasic).</comment></tp:nomenclature-citation></tp:nomenclature-citation-list></tp:nomenclature><tp:treatment-sec><p>These genera share the type of eye, antenna and protibia given in the key above. <tp:taxon-name>Trypographus</tp:taxon-name> and <tp:taxon-name>Chilodendron</tp:taxon-name> were synonymised with <tp:taxon-name>Hylesinopsis</tp:taxon-name> by <xref ref-type="bibr" rid="B27">Wood (1983)</xref>. Wood and Bright (1992: 92) give <tp:taxon-name>Chilodendron</tp:taxon-name> as a synonym of <tp:taxon-name>Hylesinopsis</tp:taxon-name>, but its type species, <tp:taxon-name>Chilodendron planicolle</tp:taxon-name>, is also listed on page 118 under the genus <tp:taxon-name>Xylechinus</tp:taxon-name> Chapuis, with a note that the transfer of the species was to be published by Wood in a paper in press in 1992. However, this paper was apparently never published. <xref ref-type="bibr" rid="B1">Alonso-Zarazaga and Lyal (2009)</xref>, apparently basing their decision on the notes in <xref ref-type="bibr" rid="B33">Wood and Bright (1992)</xref>, synonymise <tp:taxon-name>Chilodendron</tp:taxon-name> with <tp:taxon-name>Xylechinus</tp:taxon-name>. I have examined a syntype of <tp:taxon-name>Chilodendron planicolle</tp:taxon-name> (NMW), and find that the synonymy given by <xref ref-type="bibr" rid="B1">Alonso-Zarazaga and Lyal (2009)</xref> appears to be excluded by the 6-segmented funicle (always 5-segmented in <tp:taxon-name>Xylechinus</tp:taxon-name>), entire eye (always emarginate in <tp:taxon-name>Xylechinus</tp:taxon-name>),<!--PageBreak--> fore tibia without socketed teeth, and plumose metepisternal setae (scalelike in <tp:taxon-name>Xylechinus</tp:taxon-name>), even though the pronotum lacks asperities (as in some <tp:taxon-name>Xylechinus</tp:taxon-name>) (Wood 1982, 1986). Until further detailed studies are made of the species here included in <tp:taxon-name>Hylesinopsis</tp:taxon-name>, I prefer to leave <tp:taxon-name>Chilodendron</tp:taxon-name>, and its single included species, as a synonym of that genus.</p><fig id="F2" position="float" orientation="portrait"><label>Figure 2.</label><caption><p><tp:taxon-name>Hylesinopsis dubius</tp:taxon-name> Eggers, dorsal, <bold>A</bold> and lateral, <bold>B</bold>.</p></caption><graphic xmlns:xlink="http://www.w3.org/1999/xlink" xlink:href="ZooKeys-056-157-g002.jpg" position="float" orientation="portrait" xlink:type="simple"/></fig><p>The lack of close relationship of this genus to <tp:taxon-name>Hapalogenius</tp:taxon-name>, based on morphology, seems to be corroborated by some analyses based on molecular data. In the phylogenetic tree of <xref ref-type="bibr" rid="B12">Farrell et al. (2001: Fig. 6)</xref>, the single species of <tp:taxon-name>Hylesinopsis</tp:taxon-name> studied (<tp:taxon-name>Hylesinopsis dubia</tp:taxon-name>) is widely separated from the two species of <tp:taxon-name>Hapalogenius</tp:taxon-name> included (<tp:taxon-name>Hylesinopsis oblonga</tp:taxon-name>, <tp:taxon-name>Hylesinopsis seriata</tp:taxon-name>) (both labelled as <tp:taxon-name>Hylesinopsis</tp:taxon-name> sp. in <xref ref-type="bibr" rid="B12">Farrell et al. 2001</xref>). In the phylogenetic tree of <xref ref-type="bibr" rid="B16">McKenna et al. (2009: Fig. 2)</xref>, the same species of <tp:taxon-name>Hylesinopsis</tp:taxon-name> (<tp:taxon-name>Hylesinopsis dubia</tp:taxon-name>) (McKenna, pers. comm. 2009) is widely separated from the two genera (<tp:taxon-name>Alniphagus</tp:taxon-name>, <tp:taxon-name>Hylesinus</tp:taxon-name>) currently included in the tribe <tp:taxon-name>Hylesinini</tp:taxon-name>. In both cases, <tp:taxon-name>Hylesinopsis</tp:taxon-name> seems to be more closely related to genera included in the subfamily <tp:taxon-name>Scolytinae</tp:taxon-name> <italic>sensu</italic> Wood by Wood (1986) and <xref ref-type="bibr" rid="B33">Wood and Bright (1992)</xref>. One phylogenetic tree (<xref ref-type="bibr" rid="B15">Jordal et al. 2008</xref>, Fig. 4) suggests a closer relationship between <tp:taxon-name>Hylesinopsis dubia</tp:taxon-name>, <tp:taxon-name>Hapalogenius seriata</tp:taxon-name>, and <tp:taxon-name>Hylesinus varius</tp:taxon-name> (F.), but in other analyses the relationship between these species is unresolved (<xref ref-type="bibr" rid="B15">Jordal et al. 2008</xref>). The tribal classification of the <tp:taxon-name>Scolytinae</tp:taxon-name> <italic>sensu</italic> Alonso-Zarazaga and Lyal needs revision (e.g. <xref ref-type="bibr" rid="B15">Jordal et al. 2008</xref>, <xref ref-type="bibr" rid="B1">Alonso-Zarazaga and Lyal 2009</xref>), and no attempt to place <tp:taxon-name>Hylesinopsis</tp:taxon-name> in an existing tribe is made here.</p><p>In addition to the type species, <tp:taxon-name>Hylesinopsis dubia</tp:taxon-name>, and the type species of <tp:taxon-name>Trypographus</tp:taxon-name> (<tp:taxon-name>Trypographus joveri</tp:taxon-name>),the following nominal species must be removed from <tp:taxon-name>Hapalogenius</tp:taxon-name> to which they were transferred by <xref ref-type="bibr" rid="B1">Alonso-Zarazaga and Lyal (2009)</xref> and returned to <tp:taxon-name>Hylesinopsis</tp:taxon-name> in which they are listed by <xref ref-type="bibr" rid="B33">Wood and Bright (1992)</xref>: <tp:taxon-name>Chilodendron saudiarabiae</tp:taxon-name> Schedl, <tp:taxon-name>Hylesinopsis angolensis</tp:taxon-name> Schedl, <tp:taxon-name>Hylesinopsis arabiae</tp:taxon-name> Schedl, <tp:taxon-name>Kissophagus alluaudi</tp:taxon-name> Lepesme, <tp:taxon-name>Kissophagus confusus</tp:taxon-name> Eggers*, <tp:taxon-name>Kissophagus fasciatus</tp:taxon-name> Hagedorn*, <tp:taxon-name>Kissophagus ficus</tp:taxon-name> Schedl*, <tp:taxon-name>Kissophagus granulatus</tp:taxon-name> Lepesme, <tp:taxon-name>Kissophagus pauliani</tp:taxon-name> Lepesme, <tp:taxon-name>Kissophagus punctatus</tp:taxon-name> Eggers, <tp:taxon-name>Trypographus ater</tp:taxon-name> Nunberg, <tp:taxon-name>Trypographus decellei</tp:taxon-name> Nunberg, <tp:taxon-name>Trypographus emarginatus</tp:taxon-name> Nunberg, <tp:taxon-name>Trypographus hirsutus</tp:taxon-name> Schedl*. (* - type(s) examined). In addition, the following species belongs to the genus: <tp:taxon-name>Cryphalus leprosulus</tp:taxon-name> Browne* (see below). References to all these species can be found in <xref ref-type="bibr" rid="B33">Wood and Bright (1992)</xref>.</p><p>The species are normally associated with trees of the family <tp:taxon-name>Moraceae</tp:taxon-name> (<tp:taxon-name>Ficus</tp:taxon-name>, <tp:taxon-name>Morus</tp:taxon-name>, <tp:taxon-name>Bosqueia</tp:taxon-name>, <tp:taxon-name>Treculia</tp:taxon-name>). There are only three records from other families, one each from <tp:taxon-name>Anacardiaceae</tp:taxon-name>, <tp:taxon-name>Meliaceae</tp:taxon-name> and <tp:taxon-name>Rosaceae</tp:taxon-name>. This narrow host range contrasts with the wide host range of <tp:taxon-name>Hapalogenius</tp:taxon-name> and <tp:taxon-name>Rhopalopselion</tp:taxon-name>.</p><p>On the basis of the limited distributional data available, nearly 50% (8 ex 17) of the species appear to be confined to montane habitats above 1500m. This includes the following species: <tp:taxon-name>Hylesinopsis alluaudi</tp:taxon-name>, <tp:taxon-name>Hylesinopsis confusa</tp:taxon-name>, <tp:taxon-name>Hylesinopsis emarginata</tp:taxon-name>, <tp:taxon-name>Hylesinopsis fasciata</tp:taxon-name>, <tp:taxon-name>Hylesinopsis granulata</tp:taxon-name>, <tp:taxon-name>Hylesinopsis pauliani</tp:taxon-name>, <tp:taxon-name>Hylesinopsis punctata</tp:taxon-name>, <tp:taxon-name>Hylesinopsis saudiarabiae</tp:taxon-name>. Eight species appear to be more lowland species: <tp:taxon-name>Hylesinopsis angolensis</tp:taxon-name>, <tp:taxon-name>Hylesinopsis arabiae</tp:taxon-name>, <tp:taxon-name>Hylesinopsis atra</tp:taxon-name>, <tp:taxon-name>Hylesinopsis decellei</tp:taxon-name>, <tp:taxon-name>Hylesinopsis dubia</tp:taxon-name>, <tp:taxon-name>Hylesinopsis ficus</tp:taxon-name>, <tp:taxon-name>Hylesinopsis joveri</tp:taxon-name>, <tp:taxon-name>Hylesinopsis leprosula</tp:taxon-name>. <tp:taxon-name>Hylesinopsis planicolle</tp:taxon-name> was described from Mt. d’Ambre in Madagascar, but no altitude is given.</p></tp:treatment-sec><ref-list><ref id="B7"><mixed-citation xmlns:xlink="http://www.w3.org/1999/xlink" xlink:type="simple"><person-group><name name-style="western"><surname>Eggers</surname><given-names>H</given-names></name></person-group> (<year>1920b</year>)<article-title> 60 neue Borkenkäfer (Ipidae) aus Afrika, nebst zehn neue Gattungen, zwei Abarten. (Fortsetzung).</article-title><source>Entomologische Blätter</source><volume>16</volume>:<fpage>33</fpage>-<lpage>45</lpage>.</mixed-citation></ref><ref id="B27"><mixed-citation xmlns:xlink="http://www.w3.org/1999/xlink" xlink:type="simple"><person-group><name name-style="western"><surname>Wood</surname><given-names>SL</given-names></name></person-group> (<year>1983</year>)<article-title> New synonymy and new species of American bark beetles (Coleoptera: Scolytidae), Part IX.</article-title><source>Great Basin Naturalist</source><volume>43</volume>:<fpage>647</fpage>-<lpage>659</lpage>.</mixed-citation></ref><ref id="B1"><mixed-citation xmlns:xlink="http://www.w3.org/1999/xlink" xlink:type="simple"><person-group><name name-style="western"><surname>Alonso-Zarazaga</surname><given-names>MA</given-names></name><name name-style="western"><surname>Lyal</surname><given-names>CHC</given-names></name></person-group> (<year>2009</year>)<article-title> A catalogue of family and genus group names in Scolytinae and Platypodinae with nomenclatural remarks (Coleoptera: Curculionidae).</article-title><source>Zootaxa</source><volume>2258</volume>:<fpage>1</fpage>-<lpage>134</lpage>.</mixed-citation></ref><ref id="B33"><mixed-citation xmlns:xlink="http://www.w3.org/1999/xlink" xlink:type="simple"><person-group><name name-style="western"><surname>Wood</surname><given-names>SL</given-names></name><name name-style="western"><surname>Bright</surname><given-names>DE</given-names></name></person-group> (<year>1992</year>)<article-title> A catalog of Scolytidae and Platypodidae (Coleoptera), Part 2: Taxonomic index, Volume A.</article-title><source>Great Basin Naturalist Memoirs</source><volume>13</volume>:<fpage>1</fpage>-<lpage>833</lpage>.</mixed-citation></ref><ref id="B12"><mixed-citation xmlns:xlink="http://www.w3.org/1999/xlink" xlink:type="simple"><person-group><name name-style="western"><surname>Farrell</surname><given-names>BD</given-names></name><name name-style="western"><surname>Sequeira</surname><given-names>AS</given-names></name><name name-style="western"><surname>O’Meara</surname><given-names>BC</given-names></name><name name-style="western"><surname>Normark</surname><given-names>BB</given-names></name><name name-style="western"><surname>Chung</surname><given-names>JH</given-names></name><name name-style="western"><surname>Jordal</surname><given-names>BH</given-names></name></person-group> (<year>2001</year>)<article-title> The evolution of agriculture in beetles (Curculionidae: Scolytinae and Platypodinae).</article-title><source>Evolution</source><volume>55</volume>:<fpage>2011</fpage>-<lpage>2027</lpage>.</mixed-citation></ref><ref id="B16"><mixed-citation xmlns:xlink="http://www.w3.org/1999/xlink" xlink:type="simple"><person-group><name name-style="western"><surname>McKenna</surname><given-names>DD</given-names></name><name name-style="western"><surname>Sequeira</surname><given-names>AS</given-names></name><name name-style="western"><surname>Marvaldi</surname><given-names>AE</given-names></name><name name-style="western"><surname>Farrell</surname><given-names>BD</given-names></name></person-group> (<year>2009</year>)<article-title> Temporal lags and overlap in the diversification of weevils and flowering plants.</article-title><source>Proceedings of the National Academy of Sciences</source><volume>106</volume>:<fpage>7083</fpage>-<lpage>7088</lpage>.</mixed-citation></ref><ref id="B15"><mixed-citation xmlns:xlink="http://www.w3.org/1999/xlink" xlink:type="simple"><person-group><name name-style="western"><surname>Jordal</surname><given-names>BH</given-names></name><name name-style="western"><surname>Gillespie</surname><given-names>JJ</given-names></name><name name-style="western"><surname>Cognato</surname><given-names>AI</given-names></name></person-group> (<year>2008</year>)<article-title> Secondary structure alignment and direct optimization of 28S rDNA sequences provides limited phylogenetic resolution in bark and ambrosia beetles (Curculionidae: Scolytinae).</article-title><source>Zoologica Scripta</source><volume>37</volume>:<fpage>43</fpage>-<lpage>56</lpage>.</mixed-citation></ref></ref-list></tp:taxon-treatment>
