# Supplementary material for: Taxonomic notes on the afrotropical genera Hapalogenius Hagedorn, Hylesinopsis Eggers, and Rhopalopselion Hagedorn (Coleoptera, Curculionidae, Scolytinae)
Source: Zookeys. 2010 Sep 17;(56):157–70. doi: 10.3897/zookeys.56.523 (PMC3088315; doi:10.3897/zookeys.56.523)
Supplement: XML Treatment for Hylesinopsis fasciata [file zookeys.56.523-treatment7.xml]

<!DOCTYPE tp:taxon-treatment
  PUBLIC "-//TaxonX//DTD Taxonomic Treatment Publishing DTD v0 20100105//EN" "tax-treatment-NSO.dtd">
<tp:taxon-treatment xmlns:tp="http://www.plazi.org/taxpub"><tp:treatment-meta><mixed-citation publication-type="journal"><person-group><name><surname>Beaver</surname><given-names>Roger A</given-names></name></person-group><article-title>Taxonomic notes on the afrotropical genera <italic>Hapalogenius</italic> Hagedorn, <italic>Hylesinopsis</italic> Eggers, and <italic>Rhopalopselion</italic> Hagedorn (Coleoptera, Curculionidae, Scolytinae)</article-title><source>Zookeys</source><day>17</day><month>9</month><year>2010</year><volume>2010</volume><issue>56</issue><fpage>157</fpage><lpage>170</lpage><pub-id pub-id-type="doi">10.3897/zookeys.56.523</pub-id></mixed-citation></tp:treatment-meta><tp:nomenclature><tp:taxon-name>
                        <tp:taxon-name-part taxon-name-part-type="genus">Hylesinopsis</tp:taxon-name-part> 
                        <tp:taxon-name-part taxon-name-part-type="species">fasciata</tp:taxon-name-part> 
                    </tp:taxon-name><tp:taxon-authority>(Hagedorn)</tp:taxon-authority><tp:nomenclature-citation-list><tp:nomenclature-citation><tp:taxon-name>Kissophagus fasciatus</tp:taxon-name><comment><xref ref-type="bibr" rid="B9">Hagedorn, 1909: 737.</xref></comment></tp:nomenclature-citation><tp:nomenclature-citation><tp:taxon-name>Hylesinopsis fasciatus</tp:taxon-name><comment> (Hagedorn): <xref ref-type="bibr" rid="B33">Wood and Bright 1992: 94.</xref></comment></tp:nomenclature-citation><tp:nomenclature-citation><tp:taxon-name>Chilodendron fasciatus</tp:taxon-name><comment> (Hagedorn): <xref ref-type="bibr" rid="B23">Schedl 1963b: 261.</xref></comment></tp:nomenclature-citation><tp:nomenclature-citation><tp:taxon-name>Kissophagus punctatus</tp:taxon-name><comment><xref ref-type="bibr" rid="B9">Eggers 1932: 28</xref>, <bold>syn. n.</bold></comment></tp:nomenclature-citation></tp:nomenclature-citation-list></tp:nomenclature><tp:treatment-sec><p>I have compared two specimens of <tp:taxon-name>Kissophagus punctatus</tp:taxon-name> (NMW), which had been compared with the damaged holotype by Eggers and Schedl respectively, with a series of specimens of <tp:taxon-name>Hylesinopsis fasciata</tp:taxon-name> in my own collection from Tanzania and Nigeria. The latter had earlier been compared to a syntype of that species, and other specimens from East Africa in NHML. <xref ref-type="bibr" rid="B9">Eggers (1932)</xref> distinguished the two species by the more elongate shape, stronger shine, more distinct puncturation, and the presence of granules on the basal part of the elytra. Comparisons suggest that <tp:taxon-name>Kissophagus punctatus</tp:taxon-name> lies at one end of the range of variation found in <tp:taxon-name>Hylesinopsis fasciata</tp:taxon-name>. The small differences noted by <xref ref-type="bibr" rid="B9">Eggers (1932)</xref> are insufficient to separate <tp:taxon-name>Kissophagus punctatus</tp:taxon-name> as a separate species, and the latter is, therefore, placed in synonymy. <xref ref-type="bibr" rid="B33">Wood and Bright (1992)</xref> cite a holotype for <tp:taxon-name>Hylesinopsis fasciata</tp:taxon-name>. However, Hagedorn described the species from “compluria specimina”, indicating that he had a series of syntypes before him.</p></tp:treatment-sec><ref-list><ref id="B9"><mixed-citation xmlns:xlink="http://www.w3.org/1999/xlink" xlink:type="simple"><person-group><name name-style="western"><surname>Eggers</surname><given-names>H</given-names></name></person-group> (<year>1932</year>)<article-title> Neue Borkenkäfer (Ipidae, Col.) aus Africa (Nachtrag IV).</article-title><source>Revue de Zoologie et de Botanique Africaines</source><volume>22</volume>:<fpage>23</fpage>-<lpage>37</lpage>.</mixed-citation></ref><ref id="B33"><mixed-citation xmlns:xlink="http://www.w3.org/1999/xlink" xlink:type="simple"><person-group><name name-style="western"><surname>Wood</surname><given-names>SL</given-names></name><name name-style="western"><surname>Bright</surname><given-names>DE</given-names></name></person-group> (<year>1992</year>)<article-title> A catalog of Scolytidae and Platypodidae (Coleoptera), Part 2: Taxonomic index, Volume A.</article-title><source>Great Basin Naturalist Memoirs</source><volume>13</volume>:<fpage>1</fpage>-<lpage>833</lpage>.</mixed-citation></ref><ref id="B23"><mixed-citation xmlns:xlink="http://www.w3.org/1999/xlink" xlink:type="simple"><person-group><name name-style="western"><surname>Schedl</surname><given-names>KE</given-names></name></person-group> (<year>1963b</year>)<article-title> Zur Synonymie der Borkenkäfer, IX.</article-title><source>Entomologische Abhandlungen und Berichten aus dem Staatliches Museum für Tierkunde, Dresden</source><volume>28</volume>:<fpage>257</fpage>-<lpage>268</lpage>.</mixed-citation></ref></ref-list></tp:taxon-treatment>
