# Supplementary material for: Taxonomic notes on the afrotropical genera Hapalogenius Hagedorn, Hylesinopsis Eggers, and Rhopalopselion Hagedorn (Coleoptera, Curculionidae, Scolytinae)
Source: Zookeys. 2010 Sep 17;(56):157–70. doi: 10.3897/zookeys.56.523 (PMC3088315; doi:10.3897/zookeys.56.523)
Supplement: XML Treatment for Hylesinopsis leprosula [file zookeys.56.523-treatment8.xml]

<!DOCTYPE tp:taxon-treatment
  PUBLIC "-//TaxonX//DTD Taxonomic Treatment Publishing DTD v0 20100105//EN" "tax-treatment-NSO.dtd">
<tp:taxon-treatment xmlns:tp="http://www.plazi.org/taxpub"><tp:treatment-meta><mixed-citation publication-type="journal"><person-group><name><surname>Beaver</surname><given-names>Roger A</given-names></name></person-group><article-title>Taxonomic notes on the afrotropical genera <italic>Hapalogenius</italic> Hagedorn, <italic>Hylesinopsis</italic> Eggers, and <italic>Rhopalopselion</italic> Hagedorn (Coleoptera, Curculionidae, Scolytinae)</article-title><source>Zookeys</source><day>17</day><month>9</month><year>2010</year><volume>2010</volume><issue>56</issue><fpage>157</fpage><lpage>170</lpage><pub-id pub-id-type="doi">10.3897/zookeys.56.523</pub-id></mixed-citation></tp:treatment-meta><tp:nomenclature><tp:taxon-name>
                    	<tp:taxon-name-part taxon-name-part-type="genus">Hylesinopsis</tp:taxon-name-part> 
                      <tp:taxon-name-part taxon-name-part-type="species">leprosula</tp:taxon-name-part> 
                    </tp:taxon-name><tp:taxon-authority>(Browne)</tp:taxon-authority><tp:taxon-status xmlns:xlink="http://www.w3.org/1999/xlink" xlink:type="simple">comb. n.</tp:taxon-status><tp:nomenclature-citation-list><tp:nomenclature-citation><tp:taxon-name>Cryphalus leprosulus</tp:taxon-name><comment><xref ref-type="bibr" rid="B4">Browne 1980: 774.</xref></comment></tp:nomenclature-citation></tp:nomenclature-citation-list></tp:nomenclature><tp:treatment-sec><p>I have examined the holotype (MRAC), and twenty-one paratypes (MRAC, NHML). It is not clear why <xref ref-type="bibr" rid="B4">Browne (1980)</xref> assigned this species to the genus <tp:taxon-name>Cryphalus</tp:taxon-name> Erichson. Such an assignment within the tribe <tp:taxon-name>Cryphalini</tp:taxon-name> is ruled out by the six–segmented funicle, the elongate eyes, the lack of a visible scutellum, the raised and crenulate basal margin of the elytra, and other characters. The species is here removed from <tp:taxon-name>Cryphalus</tp:taxon-name> and transferred to <tp:taxon-name>Hylesinopsis</tp:taxon-name>.</p></tp:treatment-sec><ref-list><ref id="B4"><mixed-citation xmlns:xlink="http://www.w3.org/1999/xlink" xlink:type="simple"><person-group><name name-style="western"><surname>Browne</surname><given-names>FG</given-names></name></person-group> (<year>1980</year>)<article-title> Some new species of Scolytidae and Platypodidae from Africa and the Seychelles Islands.</article-title><source>Revue de Zoologie Africaine</source><volume>94</volume>:<fpage>773</fpage>-<lpage>779</lpage>.</mixed-citation></ref></ref-list></tp:taxon-treatment>
