# Supplementary material for: Taxonomic notes on the afrotropical genera Hapalogenius Hagedorn, Hylesinopsis Eggers, and Rhopalopselion Hagedorn (Coleoptera, Curculionidae, Scolytinae)
Source: Zookeys. 2010 Sep 17;(56):157–70. doi: 10.3897/zookeys.56.523 (PMC3088315; doi:10.3897/zookeys.56.523)
Supplement: XML Treatment for Rhopalopselion [file zookeys.56.523-treatment9.xml]

<!DOCTYPE tp:taxon-treatment
  PUBLIC "-//TaxonX//DTD Taxonomic Treatment Publishing DTD v0 20100105//EN" "tax-treatment-NSO.dtd">
<tp:taxon-treatment xmlns:tp="http://www.plazi.org/taxpub"><tp:treatment-meta><mixed-citation publication-type="journal"><person-group><name><surname>Beaver</surname><given-names>Roger A</given-names></name></person-group><article-title>Taxonomic notes on the afrotropical genera <italic>Hapalogenius</italic> Hagedorn, <italic>Hylesinopsis</italic> Eggers, and <italic>Rhopalopselion</italic> Hagedorn (Coleoptera, Curculionidae, Scolytinae)</article-title><source>Zookeys</source><day>17</day><month>9</month><year>2010</year><volume>2010</volume><issue>56</issue><fpage>157</fpage><lpage>170</lpage><pub-id pub-id-type="doi">10.3897/zookeys.56.523</pub-id></mixed-citation></tp:treatment-meta><tp:nomenclature><tp:taxon-name>
                    	<tp:taxon-name-part taxon-name-part-type="genus">Rhopalopselion</tp:taxon-name-part>
                    </tp:taxon-name><tp:taxon-authority>Hagedorn</tp:taxon-authority><xref ref-type="fig" rid="F3">Fig. 3</xref></tp:nomenclature><tp:treatment-sec><p>When the species described in <tp:taxon-name>Hapalogenius</tp:taxon-name> are omitted, the remaining eleven species included in <tp:taxon-name>Rhopalopselion</tp:taxon-name> in <xref ref-type="bibr" rid="B33">Wood and Bright (1992)</xref> form a cluster of closely related species distinguished by the quadrate pronotum with strong asperities at the antero-lateral corners, and the large quadrate scutellum. The apical visible sternite<!--PageBreak--> has a triangular, median projection. The beetles are strongly built, black in colour, and 2.5–4.5 mm long. All those with known habits are xylophagous (<xref ref-type="bibr" rid="B21">Schedl 1960</xref>, <xref ref-type="bibr" rid="B3">Browne 1963</xref>). Like <tp:taxon-name>Hapalogenius</tp:taxon-name>, the genus belongs in the tribe <tp:taxon-name>Hylesinini</tp:taxon-name> <italic>sensu</italic> <xref ref-type="bibr" rid="B29">Wood (1986a)</xref></p><fig id="F3" position="float" orientation="portrait"><label>Figure 3.</label><caption><p><tp:taxon-name>Rhopalopselion thompsoni</tp:taxon-name> Schedl, dorsal, <bold>A</bold> and lateral, <bold>B</bold>.</p></caption><graphic xmlns:xlink="http://www.w3.org/1999/xlink" xlink:href="ZooKeys-056-157-g003.jpg" position="float" orientation="portrait" xlink:type="simple"/></fig><p>In addition to the type species, <tp:taxon-name>Rhopalopselion bituberculatum</tp:taxon-name> Hagedorn*, I consider the following species to belong in the genus: <tp:taxon-name>Rhopalopselion atrum</tp:taxon-name> Eggers, <tp:taxon-name>Rhopalopselion confusum</tp:taxon-name> Eggers, <tp:taxon-name>Rhopalopselion conjungens</tp:taxon-name> Schedl*, <tp:taxon-name>Rhopalopselion dentatum</tp:taxon-name> Nunberg*, <tp:taxon-name>Rhopalopselion grande</tp:taxon-name> Schedl, <tp:taxon-name>Rhopalopselion immune</tp:taxon-name> Eggers*, <tp:taxon-name>Rhopalopselion intermedium</tp:taxon-name> Schedl, <tp:taxon-name>Rhopalopselion nitidum</tp:taxon-name> Schedl, <tp:taxon-name>Rhopalopselion orientale</tp:taxon-name> Schedl*, <tp:taxon-name>Rhopalopselion thompsoni</tp:taxon-name> Schedl*. (* - type(s) examined). The remaining species listed under the genus by <xref ref-type="bibr" rid="B33">Wood and Bright (1992)</xref> belong in the genus <tp:taxon-name>Hapalogenius</tp:taxon-name> (see above) in which almost all were originally described. It may be noted here that the holotype of <tp:taxon-name>Rhopalopselion bituberculatum</tp:taxon-name> is in DEI and not MNB as stated by <xref ref-type="bibr" rid="B33">Wood and Bright (1992)</xref>.</p></tp:treatment-sec><ref-list><ref id="B33"><mixed-citation xmlns:xlink="http://www.w3.org/1999/xlink" xlink:type="simple"><person-group><name name-style="western"><surname>Wood</surname><given-names>SL</given-names></name><name name-style="western"><surname>Bright</surname><given-names>DE</given-names></name></person-group> (<year>1992</year>)<article-title> A catalog of Scolytidae and Platypodidae (Coleoptera), Part 2: Taxonomic index, Volume A.</article-title><source>Great Basin Naturalist Memoirs</source><volume>13</volume>:<fpage>1</fpage>-<lpage>833</lpage>.</mixed-citation></ref><ref id="B21"><mixed-citation xmlns:xlink="http://www.w3.org/1999/xlink" xlink:type="simple"><person-group><name name-style="western"><surname>Schedl</surname><given-names>KE</given-names></name></person-group> (<year>1960</year>)<article-title> Scolytidae und Platypodidae Afrikas. Band I. (Fortsetzung).</article-title><source>Revista de Entomologia Moçambique</source><volume>3</volume>:<fpage>75</fpage>-<lpage>154</lpage>.</mixed-citation></ref><ref id="B3"><mixed-citation xmlns:xlink="http://www.w3.org/1999/xlink" xlink:type="simple"><person-group><name name-style="western"><surname>Browne</surname><given-names>FG</given-names></name></person-group> (<year>1963</year>)<article-title> Notes on the habits and distribution of some Ghanaian bark beetles and ambrosia beetles (Coleoptera: Scolytidae and Platypodidae).</article-title><source>Bulletin of Entomological Research</source><volume>54</volume>:<fpage>229</fpage>-<lpage>266</lpage>.</mixed-citation></ref><ref id="B29"><mixed-citation xmlns:xlink="http://www.w3.org/1999/xlink" xlink:type="simple"><person-group><name name-style="western"><surname>Wood</surname><given-names>SL</given-names></name></person-group> (<year>1986a</year>)<article-title> A reclassification of the genera of Scolytidae (Coleoptera).</article-title><source>Great Basin Naturalist Memoirs</source><volume>6</volume>:<fpage>1</fpage>-<lpage>126</lpage>.</mixed-citation></ref></ref-list></tp:taxon-treatment>
